# Supplementary material for: A non-B DNA binding peptidomimetic channel alters cellular functions
Source: Nat Commun. 2024 Jun 20;15:5275. doi: 10.1038/s41467-024-49534-0 (PMC11190219; doi:10.1038/s41467-024-49534-0)
Supplement: Supplementary file 6 — Source Data [file 41467_2024_49534_MOESM6_ESM.xlsx]

## Sheet: Figure 1(ii)B
		X	Y
		48.4	0.00187
		26.6	0.02865
		1.6	0.0537
		0	0.07759
		0	0.10015
		0	0.12157
		0	0.14198
		0	0.16149
		0	0.18017
		0	0.19809
		0	0.21529
		0	0.23184
		0	0.24777
		0	0.26314

## Sheet: Figure 2C
		TBP2 (µM)	Y1	Y2
		0	0.03683	0.00233
		5	0.26276	0.29145
		10	0.56295	0.49241
		20	0.6675	0.66529

## Sheet: Figure 2F
		TBP2 (µM)	Y1	Y2
		0	0.06931	0.0746
		5	0.43263	0.57864
		10	0.45111	0.63984
		20	0.58827	0.6931

## Sheet: Figure 2I
		X	Y
		TBP1	52
		TBP2	2.7

## Sheet: Figure 3G
		X (mV)	1 M KCl	1 M CsCl	1 M RbCl	1 M LiCl	1 M NaCl
		-80	-60	-12	-23	-7	-35
		-50	-30	-5	-14	-3	-19
		50	24	3	11	4	23
		80	55	7	19	1	45

## Sheet: Figure 3J
		X	Y (nS)
		NaCl	0.56
		KCl	0.68
		CsCl	0.15
		LiCl	0.081
		RbCl	0.29

## Sheet: Figure 4C
		X	Y1	Y2	Y3
		0	0	0	0
		1	0	0	0
		2	0	0	0
		3	0	0	0
		4	0	0	0
		5	0	0	0
		6	0	0	0
		7	0	0	0
		8	0	0	0
		9	0	0	0
		10	0	0	0
		11	0	0	0
		12	0	0	0
		13	0	0	0
		14	0	0	0
		15	0	0	0
		16	0	0	0
		17	0	0	0
		18	0	0	0
		19	0	0	0
		20	0	0	0
		21	0	0	0
		22	0	0	0
		23	0	0	0
		24	0	0	0
		25	0	0	0
		26	0	0	0
		27	0	0	0
		28	0	0	0
		29	0	0	0
		30	0	0	0
		31	0	0	0
		32	0	0	0
		33	0	0	0
		34	0	0	0
		35	0	0	0
		36	0	0	0
		37	0	0	0
		38	0	0	0
		39	0	0	0
		40	0	0	0
		41	0	0	0
		42	0	0	0
		43	0	0	0
		44	0	0	0
		45	0	0	0
		46	0	0	0
		47	0	0	0
		48	0	1	0
		49	0	1	0
		50	0	1	0
		51	0	1	0
		52	0	1	0
		53	0	2	0
		54	0	1	0
		55	0	1	0
		56	0	1	0
		57	0	1	0
		58	0	1	0
		59	0	0	0
		60	0	1	0
		61	0	1	0
		62	0	1	0
		63	0	1	0
		64	0	1	0
		65	0	2	0
		66	0	2	0
		67	1	1	0
		68	0	1	0
		69	0	1	0
		70	0	1	0
		71	0	1	0
		72	0	1	0
		73	0	1	0
		74	0	1	0
		75	1	2	0
		76	0	1	0
		77	0	2	0
		78	0	1	0
		79	0	2	0
		80	1	1	0
		81	0	1	0
		82	0	0	0
		83	1	0	0
		84	0	1	0
		85	0	1	0
		86	1	0	0
		87	1	0	0
		88	1	0	0
		89	1	0	0
		90	1	0	0
		91	1	1	0
		92	0	0	0
		93	0	1	0
		94	0	1	0
		95	0	1	0
		96	0	0	0
		97	1	1	0
		98	0	2	0
		99	0	1	0
		100	0	1	0
		101	0	1	0
		102	0	1	0
		103	0	1	0
		104	0	1	0
		105	0	1	0
		106	0	2	0
		107	0	1	0
		108	0	1	0
		109	1	1	0
		110	0	1	0
		111	0	1	0
		112	1	1	0
		113	1	1	0
		114	0	1	0
		115	0	1	0
		116	0	1	0
		117	0	2	0
		118	1	1	0
		119	0	1	0
		120	0	1	0
		121	0	1	0
		122	0	0	0
		123	1	0	0
		124	0	0	0
		125	0	1	0
		126	0	1	0
		127	0	1	0
		128	0	0	0
		129	0	1	0
		130	0	1	0
		131	0	1	0
		132	1	1	0
		133	0	2	0
		134	1	1	0
		135	1	1	0
		136	1	3	0
		137	1	1	0
		138	1	1	0
		139	1	1	0
		140	1	1	0
		141	1	1	0
		142	0	1	0
		143	0	1	0
		144	0	1	0
		145	0	1	0
		146	1	1	0
		147	1	1	0
		148	1	1	0
		149	0	1	0
		150	0	0	0
		151	0	0	0
		152	0	1	0
		153	0	1	0
		154	0	1	0
		155	1	1	0
		156	0	1	0
		157	1	1	0
		158	1	1	0
		159	0	1	0
		160	0	2	0
		161	0	1	0
		162	1	1	0
		163	1	1	0
		164	1	1	0
		165	1	1	0
		166	1	0	0
		167	1	1	0
		168	1	1	0
		169	1	1	0
		170	1	1	0
		171	0	2	0
		172	0	1	0
		173	1	1	0
		174	1	1	0
		175	1	1	0
		176	1	1	0
		177	2	1	0
		178	1	1	0
		179	1	0	0
		180	1	1	0
		181	1	1	0
		182	1	1	0
		183	1	1	0
		184	1	1	0
		185	1	1	0
		186	1	0	0
		187	1	0	0
		188	1	0	0
		189	1	1	0
		190	1	0	0
		191	1	0	0
		192	1	0	0
		193	1	1	0
		194	1	0	0
		195	1	1	0
		196	1	0	0
		197	1	0	0
		198	0	1	0
		199	1	1	0
		200	1	0	0
		201	1	0	0
		202	3	1	0
		203	1	1	0
		204	1	1	0
		205	1	0	0
		206	1	0	0
		207	1	0	0
		208	1	0	0
		209	1	0	0
		210	2	1	0
		211	1	0	0
		212	2	0	0
		213	2	0	0
		214	2	1	0
		215	3	1	0
		216	3	1	0
		217	1	1	0
		218	1	1	0
		219	1	1	0
		220	1	0	0
		221	1	1	0
		222	1	0	0
		223	1	0	0
		224	0	0	0
		225	0	0	0
		226	0	0	0
		227	0	0	0
		228	0	1	0
		229	0	0	0
		230	0	1	0
		231	0	1	0
		232	1	1	0
		233	0	1	0
		234	0	1	0
		235	0	1	0
		236	0	1	0
		237	0	0	0
		238	0	1	0
		239	0	0	0
		240	0	0	0
		241	0	1	0
		242	0	0	0
		243	1	1	0
		244	1	1	0
		245	0	2	0
		246	1	1	0
		247	0	2	0
		248	0	1	0
		249	0	2	0
		250	0	2	0
		251	0	1	0
		252	0	1	0
		253	0	1	0
		254	0	2	0
		255	0	2	0
		256	0	1	0
		257	0	1	0
		258	1	1	0
		259	0	1	0
		260	1	1	0
		261	1	1	0
		262	0	1	0
		263	1	1	0
		264	0	1	0
		265	0	2	0
		266	0	2	0
		267	0	1	0
		268	1	2	0
		269	1	2	0
		270	1	2	0
		271	1	2	0
		272	1	1	0
		273	1	1	0
		274	1	1	0
		275	0	1	0
		276	0	1	0
		277	1	1	0
		278	0	2	0
		279	0	3	0
		280	0	2	0
		281	0	2	0
		282	1	1	0
		283	0	1	0
		284	0	1	0
		285	0	1	0
		286	0	0	0
		287	1	1	0
		288	0	0	0
		289	0	1	0
		290	0	1	0
		291	1	0	0
		292	1	0	0
		293	1	1	0
		294	1	1	0
		295	1	1	0
		296	1	1	0
		297	1	1	0
		298	1	0	0
		299	0	1	0
		300	0	0	0
		301	1	1	0
		302	0	1	0
		303	1	1	0
		304	0	1	0
		305	1	1	0
		306	1	1	0
		307	0	1	0
		308	0	1	0
		309	0	0	0
		310	0	1	0
		311	1	1	0
		312	0	1	0
		313	0	1	0
		314	0	0	0
		315	1	1	0
		316	1	2	0
		317	1	2	0
		318	1	3	0
		319	0	4	0
		320	1	2	0
		321	1	2	0
		322	1	2	0
		323	1	2	0
		324	1	2	0
		325	1	2	0
		326	2	1	0
		327	1	2	0
		328	2	2	0
		329	3	2	1
		330	3	2	1
		331	2	1	0
		332	1	2	0
		333	1	1	0
		334	1	1	0
		335	1	1	0
		336	1	1	0
		337	1	1	0
		338	2	1	0
		339	2	1	0
		340	1	1	0
		341	1	1	0
		342	2	2	0
		343	2	2	0
		344	1	2	0
		345	1	1	0
		346	1	3	0
		347	1	1	0
		348	1	1	0
		349	1	2	0
		350	1	2	0
		351	1	3	0
		352	1	2	0
		353	1	1	0
		354	1	1	0
		355	1	1	0
		356	1	1	0
		357	1	1	0
		358	1	1	0
		359	1	0	0
		360	1	1	0
		361	1	2	0
		362	1	1	0
		363	1	1	0
		364	0	2	0
		365	0	1	0
		366	0	1	0
		367	0	1	0
		368	1	1	0
		369	1	1	0
		370	0	1	0
		371	1	2	0
		372	1	1	0
		373	0	1	0
		374	0	1	0
		375	0	1	0
		376	0	1	0
		377	0	1	0
		378	0	1	0
		379	0	1	0
		380	0	1	0
		381	1	0	0
		382	1	1	0
		383	1	2	0
		384	0	1	0
		385	0	1	0
		386	1	1	0
		387	0	0	0
		388	1	0	0
		389	1	0	0
		390	1	1	0
		391	0	1	0
		392	1	1	0
		393	0	2	0
		394	0	1	0
		395	0	2	0
		396	1	1	0
		397	0	1	0
		398	1	1	0
		399	0	0	0
		400	0	1	0
		401	1	1	0
		402	0	1	0
		403	0	1	0
		404	1	1	0
		405	0	0	0
		406	1	1	0
		407	0	1	0
		408	1	1	0
		409	1	1	0
		410	1	1	0
		411	1	1	0
		412	1	0	0
		413	2	1	0
		414	2	1	0
		415	1	1	0
		416	1	1	0
		417	1	2	0
		418	1	1	0
		419	1	1	0
		420	2	0	0
		421	1	1	0
		422	1	1	0
		423	1	2	0
		424	1	2	0
		425	1	1	0
		426	1	2	0
		427	1	2	0
		428	1	1	0
		429	1	1	0
		430	1	1	0
		431	1	1	0
		432	1	1	0
		433	1	1	0
		434	1	3	0
		435	1	3	0
		436	1	3	0
		437	1	2	0
		438	1	2	0
		439	1	1	0
		440	1	1	0
		441	1	1	0
		442	1	1	0
		443	1	1	0
		444	1	0	0
		445	1	0	0
		446	1	0	0
		447	1	0	0
		448	1	1	0
		449	1	1	0
		450	1	3	0
		451	1	2	0
		452	1	2	0
		453	1	2	0
		454	1	1	0
		455	1	1	0
		456	1	2	0
		457	1	1	0
		458	1	1	0
		459	1	1	0
		460	1	1	0
		461	1	1	0
		462	1	1	0
		463	1	1	0
		464	1	1	0
		465	1	1	0
		466	1	1	0
		467	1	0	0
		468	1	1	0
		469	1	1	0
		470	2	1	0
		471	2	1	0
		472	1	1	0
		473	1	1	0
		474	1	1	0
		475	1	2	0
		476	1	1	0
		477	1	2	0
		478	1	3	0
		479	1	1	0
		480	1	1	0
		481	1	1	0
		482	2	1	0
		483	1	1	0
		484	1	1	0
		485	1	2	0
		486	2	1	0
		487	1	2	0
		488	1	0	0
		489	0	0	0
		490	1	0	0
		491	1	1	0
		492	0	1	0
		493	1	1	0
		494	0	1	0
		495	0	1	0
		496	0	1	0
		497	0	1	0
		498	0	1	0
		499	0	1	0
		500	1	1	0
		501	0	1	0
		502	0	1	0
		503	0	1	0
		504	0	1	0
		505	1	1	0
		506	0	0	0
		507	0	2	0
		508	1	1	0
		509	1	0	0
		510	0	1	0
		511	0	1	0
		512	1	1	0
		513	1	1	0
		514	1	1	0
		515	1	0	0
		516	1	0	0
		517	1	0	0
		518	1	0	0
		519	1	0	0
		520	1	0	0
		521	1	1	0
		522	2	1	0
		523	1	1	0
		524	1	0	0
		525	0	3	0
		526	1	1	0
		527	1	2	0
		528	1	2	0
		529	1	3	0
		530	1	1	0
		531	1	1	0
		532	1	1	0
		533	0	1	0
		534	0	1	0
		535	0	1	0
		536	1	1	0
		537	1	2	0
		538	1	1	0
		539	1	1	0
		540	1	1	0
		541	1	1	0
		542	1	1	0
		543	0	1	0
		544	1	2	0
		545	0	2	0
		546	0	2	0
		547	0	1	0
		548	0	2	0
		549	0	3	0
		550	0	2	0
		551	0	2	0
		552	1	2	0
		553	0	2	0
		554	0	1	0
		555	0	1	0
		556	0	1	0
		557	0	1	0
		558	0	2	0
		559	0	1	0
		560	0	0	0
		561	1	1	0
		562	0	1	0
		563	1	1	0
		564	1	1	0
		565	1	2	0
		566	1	1	0
		567	0	1	0
		568	1	1	0
		569	1	1	0
		570	0	1	0
		571	0	1	0
		572	0	1	0
		573	0	1	0
		574	0	1	0
		575	0	1	0
		576	0	2	0
		577	1	1	0
		578	1	0	0
		579	1	1	0
		580	1	1	0
		581	1	1	0
		582	1	0	0
		583	0	1	0
		584	0	1	0
		585	0	0	0
		586	0	1	0
		587	1	1	0
		588	1	0	0
		589	1	0	0
		590	1	0	0
		591	1	1	0
		592	1	1	0
		593	1	1	0
		594	1	1	0
		595	1	2	0
		596	1	1	0
		597	1	1	0
		598	1	1	0
		599	1	1	0
		600	1	1	0
		601	1	1	0
		602	1	1	0
		603	1	1	0
		604	2	1	0
		605	1	1	0
		606	1	1	0
		607	1	1	0
		608	2	1	0
		609	1	1	0
		610	1	1	0
		611	1	1	0
		612	1	1	0
		613	2	1	0
		614	1	0	0
		615	1	2	0
		616	1	1	0
		617	2	2	0
		618	2	2	0
		619	2	2	0
		620	1	0	0
		621	1	1	0
		622	1	1	0
		623	2	1	0
		624	2	1	0
		625	2	1	0
		626	1	1	0
		627	1	1	0
		628	1	1	0
		629	1	1	0
		630	1	2	0
		631	1	1	0
		632	1	1	0
		633	1	0	0
		634	0	1	0
		635	1	0	0
		636	1	0	0
		637	1	1	0
		638	1	1	0
		639	0	1	0
		640	0	1	0
		641	0	1	0
		642	0	0	0
		643	0	1	0
		644	0	1	0
		645	1	1	0
		646	0	1	0
		647	0	1	0
		648	0	2	0
		649	0	1	0
		650	0	1	0
		651	1	1	0
		652	1	0	0
		653	1	0	0
		654	1	0	0
		655	1	1	0
		656	1	0	0
		657	1	1	0
		658	1	0	0
		659	1	0	0
		660	0	0	0
		661	1	1	0
		662	1	0	0
		663	0	2	0
		664	0	1	0
		665	0	1	0
		666	0	1	0
		667	0	1	0
		668	1	1	0
		669	0	1	0
		670	1	0	0
		671	0	0	0
		672	0	0	0
		673	1	1	0
		674	1	1	0
		675	1	1	0
		676	1	1	0
		677	0	1	0
		678	0	1	0
		679	1	1	0
		680	0	1	0
		681	0	1	0
		682	0	1	0
		683	0	1	0
		684	1	1	0
		685	0	1	0
		686	1	1	0
		687	0	1	0
		688	0	1	0
		689	0	2	0
		690	0	1	0
		691	0	1	0
		692	0	1	0
		693	0	1	0
		694	0	1	0
		695	0	1	0
		696	0	1	0
		697	0	1	0
		698	0	1	0
		699	0	1	0
		700	1	1	0
		701	1	1	0
		702	1	0	0
		703	0	0	0
		704	1	1	0
		705	1	1	0
		706	1	1	0
		707	1	1	0
		708	1	1	0
		709	1	1	0
		710	0	1	0
		711	0	1	0
		712	0	2	0
		713	1	1	0
		714	0	0	0
		715	0	0	0
		716	0	1	0
		717	0	1	0
		718	0	2	0
		719	0	2	0
		720	0	1	0
		721	0	0	0
		722	0	1	0
		723	0	0	0
		724	0	1	0
		725	0	1	0
		726	0	1	0
		727	0	1	0
		728	0	1	0
		729	1	1	0
		730	0	1	0
		731	0	1	0
		732	1	1	0
		733	1	1	0
		734	1	1	0
		735	1	1	0
		736	1	1	0
		737	0	3	0
		738	0	2	0
		739	1	2	0
		740	1	1	0
		741	1	1	0
		742	0	2	0
		743	0	0	0
		744	0	2	0
		745	1	2	0
		746	0	2	0
		747	0	2	0
		748	1	1	0
		749	1	2	0
		750	1	1	0
		751	1	2	0
		752	1	2	0
		753	1	2	0
		754	1	1	0
		755	1	1	0
		756	0	1	0
		757	1	1	0
		758	1	1	0
		759	2	1	0
		760	1	2	0
		761	1	2	0
		762	1	1	0
		763	0	2	0
		764	0	2	0
		765	0	2	0
		766	0	1	0
		767	0	3	0
		768	1	3	0
		769	0	1	0
		770	0	1	0
		771	1	2	0
		772	1	2	0
		773	1	1	0
		774	0	0	0
		775	1	0	0
		776	1	0	0
		777	1	0	0
		778	0	0	0
		779	0	0	0
		780	0	0	0
		781	0	1	0
		782	0	1	0
		783	0	1	0
		784	0	1	0
		785	0	1	0
		786	0	1	0
		787	0	0	0
		788	0	1	0
		789	0	0	0
		790	0	0	0
		791	1	1	0
		792	0	1	0
		793	1	0	0
		794	1	0	0
		795	1	0	0
		796	1	0	0
		797	1	1	0
		798	1	1	0
		799	1	1	0
		800	1	1	0
		801	1	1	0
		802	1	1	0
		803	1	1	0
		804	2	1	0
		805	1	0	0
		806	1	1	0
		807	1	1	0
		808	1	0	0
		809	1	1	0
		810	1	2	0
		811	1	1	0
		812	1	0	0
		813	1	1	0
		814	0	1	0
		815	0	1	0
		816	1	0	0
		817	0	0	0
		818	0	0	0
		819	1	0	0
		820	1	0	0
		821	1	1	0
		822	1	1	0
		823	1	1	0
		824	1	1	0
		825	1	1	0
		826	1	1	0
		827	1	1	0
		828	1	1	0
		829	1	1	0
		830	1	2	0
		831	1	1	0
		832	0	1	0
		833	1	1	0
		834	1	2	0
		835	1	1	0
		836	0	1	0
		837	0	1	0
		838	1	1	0
		839	1	1	0
		840	1	0	0
		841	1	1	0
		842	1	1	0
		843	1	1	0
		844	1	1	0
		845	1	1	0
		846	1	2	0
		847	1	3	0
		848	0	2	0
		849	0	1	0
		850	1	1	0
		851	1	1	0
		852	1	1	0
		853	1	1	0
		854	1	0	0
		855	1	1	0
		856	1	1	0
		857	1	0	0
		858	1	0	0
		859	1	0	0
		860	1	0	0
		861	1	0	0
		862	1	0	0
		863	1	0	0
		864	1	0	0
		865	1	1	0
		866	1	0	0
		867	1	1	0
		868	1	0	0
		869	1	0	0
		870	1	1	0
		871	1	3	0
		872	1	1	0
		873	1	1	0
		874	1	1	0
		875	1	1	0
		876	1	1	0
		877	1	1	0
		878	1	1	0
		879	1	1	0
		880	1	1	0
		881	0	1	0
		882	0	1	0
		883	0	1	0
		884	0	1	0
		885	0	1	0
		886	0	2	0
		887	0	1	0
		888	0	1	0
		889	1	1	0
		890	1	1	0
		891	1	1	0
		892	1	2	0
		893	1	2	0
		894	1	1	0
		895	1	1	0
		896	1	1	0
		897	1	1	0
		898	1	1	0
		899	1	1	0
		900	1	3	0
		901	0	1	0
		902	0	1	0
		903	0	1	0
		904	0	1	0
		905	0	1	0
		906	0	1	0
		907	1	1	0
		908	2	2	0
		909	2	1	0
		910	2	1	0
		911	3	1	0
		912	3	1	0
		913	3	0	0
		914	2	1	0
		915	1	1	0
		916	1	1	0
		917	1	1	0
		918	2	1	0
		919	1	1	0
		920	1	0	0
		921	1	0	0
		922	1	0	0
		923	1	0	0
		924	1	1	0
		925	2	1	0
		926	1	1	0
		927	1	1	0
		928	2	1	0
		929	2	1	0
		930	2	1	0
		931	1	0	0
		932	1	0	0
		933	1	1	0
		934	1	0	0
		935	1	0	0
		936	2	1	0
		937	1	1	0
		938	1	1	0
		939	1	1	0
		940	1	1	0
		941	1	1	0
		942	1	1	0
		943	1	1	0
		944	1	1	0
		945	1	1	0
		946	1	1	0
		947	1	0	0
		948	1	0	0
		949	1	0	0
		950	1	0	0
		951	1	0	0
		952	1	1	0
		953	1	0	0
		954	1	1	0
		955	1	1	0
		956	1	0	0
		957	1	0	0
		958	1	0	0
		959	1	0	0
		960	1	1	0
		961	1	0	0
		962	1	0	0
		963	1	1	0
		964	1	0	0
		965	1	1	0
		966	1	1	0
		967	1	1	0
		968	1	1	0
		969	2	1	0
		970	1	1	0
		971	1	1	0
		972	1	1	0
		973	1	1	0
		974	1	2	0
		975	1	1	0
		976	1	1	0
		977	1	0	0
		978	1	1	0
		979	1	0	0
		980	1	0	0
		981	1	0	0
		982	1	1	0
		983	1	1	0
		984	1	1	0
		985	1	1	0
		986	1	1	0
		987	1	1	0
		988	1	1	0
		989	1	1	0
		990	1	0	0
		991	1	1	0
		992	1	1	0
		993	1	1	0
		994	2	1	0
		995	2	1	0
		996	2	1	0
		997	2	1	0
		998	2	1	0
		999	2	1	0
		1000	1	1	0
		1001	1	1	0
		1002	1	1	0
		1003	1	1	0
		1004	1	1	0
		1005	1	1	0
		1006	1	2	0
		1007	1	1	0
		1008	1	0	0
		1009	1	1	0
		1010	1	0	0
		1011	1	0	0
		1012	2	1	0
		1013	2	1	0
		1014	1	1	0
		1015	2	1	0
		1016	1	0	0
		1017	0	1	0
		1018	1	1	0
		1019	1	1	0
		1020	1	1	0
		1021	1	1	0
		1022	1	1	0
		1023	1	1	0
		1024	1	1	0
		1025	1	1	0
		1026	1	1	0
		1027	1	1	0
		1028	1	1	0
		1029	1	1	0
		1030	1	1	0
		1031	1	1	0
		1032	1	1	0
		1033	1	2	0
		1034	1	2	0
		1035	1	1	0
		1036	1	1	0
		1037	1	2	0
		1038	1	2	0
		1039	1	2	0
		1040	1	2	0
		1041	1	1	0
		1042	1	1	0
		1043	1	1	0
		1044	1	1	0
		1045	1	1	0
		1046	1	1	0
		1047	1	1	0
		1048	0	1	0
		1049	0	1	0
		1050	0	1	0
		1051	1	1	0
		1052	0	1	0
		1053	0	2	0
		1054	0	1	0
		1055	0	1	0
		1056	1	1	0
		1057	0	1	0
		1058	0	1	0
		1059	1	2	0
		1060	0	1	0
		1061	0	1	0
		1062	0	2	0
		1063	1	1	0
		1064	1	0	0
		1065	1	1	0
		1066	1	1	0
		1067	1	1	0
		1068	1	0	0
		1069	1	1	0
		1070	1	0	0
		1071	0	0	0
		1072	1	1	0
		1073	0	1	0
		1074	0	1	0
		1075	0	1	0
		1076	0	1	0
		1077	0	1	0
		1078	0	2	0
		1079	0	1	0
		1080	0	1	0
		1081	0	2	0
		1082	1	1	0
		1083	1	3	0
		1084	1	2	0
		1085	0	1	0
		1086	0	1	0
		1087	0	1	0
		1088	1	1	0
		1089	0	1	0
		1090	0	1	0
		1091	0	0	0
		1092	0	2	0
		1093	0	2	0
		1094	0	2	0
		1095	0	2	0
		1096	0	2	0
		1097	0	2	0
		1098	0	1	0
		1099	1	1	0
		1100	0	1	0
		1101	0	1	0
		1102	0	3	0
		1103	1	2	0
		1104	1	2	0
		1105	1	2	0
		1106	1	1	0
		1107	1	1	0
		1108	1	1	0
		1109	1	1	0
		1110	1	2	0
		1111	1	1	0
		1112	1	3	0
		1113	1	2	0
		1114	1	0	0
		1115	0	0	0
		1116	1	1	0
		1117	1	2	0
		1118	1	2	0
		1119	1	3	0
		1120	1	2	0
		1121	1	1	0
		1122	1	3	0
		1123	1	2	0
		1124	1	1	0
		1125	1	1	0
		1126	0	2	0
		1127	0	1	0
		1128	1	2	0
		1129	1	1	0
		1130	0	3	0
		1131	0	1	0
		1132	0	1	0
		1133	0	0	0
		1134	1	1	0
		1135	1	2	0
		1136	0	1	0
		1137	0	1	0
		1138	0	1	0
		1139	1	1	0
		1140	1	1	0
		1141	1	0	0
		1142	1	1	0
		1143	1	1	0
		1144	1	1	0
		1145	1	1	0
		1146	3	1	0
		1147	1	0	0
		1148	1	0	0
		1149	1	0	0
		1150	1	0	0
		1151	1	0	0
		1152	1	1	0
		1153	1	1	0
		1154	1	1	0
		1155	1	1	0
		1156	1	1	0
		1157	1	0	0
		1158	1	0	0
		1159	1	1	0
		1160	1	2	0
		1161	1	1	0
		1162	1	1	0
		1163	2	1	0
		1164	2	1	0
		1165	1	2	0
		1166	1	1	0
		1167	1	1	0
		1168	2	2	0
		1169	1	2	0
		1170	1	1	0
		1171	1	2	0
		1172	1	4	1
		1173	1	1	0
		1174	1	2	0
		1175	2	2	0
		1176	2	2	0
		1177	2	2	0
		1178	2	1	0
		1179	2	1	0
		1180	2	1	0
		1181	2	1	0
		1182	2	1	0
		1183	3	1	0
		1184	3	1	0
		1185	2	1	0
		1186	2	2	0
		1187	2	2	0
		1188	1	1	0
		1189	1	1	0
		1190	1	1	0
		1191	1	1	0
		1192	1	1	0
		1193	1	1	0
		1194	1	2	0
		1195	1	1	0
		1196	1	1	0
		1197	1	2	0
		1198	1	1	0
		1199	1	3	0
		1200	1	2	0
		1201	1	3	0
		1202	1	1	0
		1203	1	2	0
		1204	1	2	0
		1205	3	1	0
		1206	2	3	1
		1207	2	2	0
		1208	1	3	0
		1209	1	3	0
		1210	1	2	0
		1211	1	0	0
		1212	1	0	0
		1213	1	0	0
		1214	1	0	0
		1215	1	0	0
		1216	1	0	0
		1217	1	0	0
		1218	1	0	0
		1219	0	1	0
		1220	1	1	0
		1221	1	0	0
		1222	1	0	0
		1223	1	0	0
		1224	1	0	0
		1225	1	1	0
		1226	1	1	0
		1227	1	1	0
		1228	1	2	0
		1229	1	1	0
		1230	2	1	0
		1231	1	1	0
		1232	1	1	0
		1233	1	1	0
		1234	1	1	0
		1235	1	1	0
		1236	0	1	0
		1237	0	1	0
		1238	1	1	0
		1239	0	1	0
		1240	0	1	0
		1241	0	1	0
		1242	0	1	0
		1243	0	0	0
		1244	0	2	0
		1245	1	1	0
		1246	1	1	0
		1247	1	1	0
		1248	1	2	0
		1249	1	2	0
		1250	1	1	0
		1251	1	1	0
		1252	1	2	0
		1253	1	2	0
		1254	1	2	0
		1255	1	2	0
		1256	1	2	0
		1257	1	2	0
		1258	1	1	0
		1259	1	1	0
		1260	1	1	0
		1261	1	3	0
		1262	1	2	0
		1263	2	2	0
		1264	2	1	0
		1265	1	1	0
		1266	1	1	0
		1267	1	1	0
		1268	1	0	0
		1269	1	0	0
		1270	1	1	0
		1271	0	0	0
		1272	0	1	0
		1273	0	0	0
		1274	0	1	0
		1275	0	1	0
		1276	0	1	0
		1277	1	1	0
		1278	1	2	0
		1279	1	2	0
		1280	1	0	0
		1281	1	0	0
		1282	1	1	0
		1283	1	0	0
		1284	1	1	0
		1285	1	1	0
		1286	3	0	0
		1287	2	1	0
		1288	1	1	0
		1289	1	1	0
		1290	1	1	0
		1291	1	1	0
		1292	1	1	0
		1293	1	1	0
		1294	1	2	0
		1295	1	1	0
		1296	1	1	0
		1297	1	1	0
		1298	1	1	0
		1299	1	1	0
		1300	1	1	0
		1301	1	1	0
		1302	1	1	0
		1303	1	1	0
		1304	1	1	0
		1305	2	1	0
		1306	1	0	0
		1307	1	0	0
		1308	1	0	0
		1309	1	0	0
		1310	1	0	0
		1311	1	0	0
		1312	1	1	0
		1313	1	1	0
		1314	1	1	0
		1315	1	1	0
		1316	1	1	0
		1317	2	1	0
		1318	1	1	0
		1319	2	1	0
		1320	3	2	1
		1321	4	1	1
		1322	3	1	0
		1323	2	0	0
		1324	1	0	0
		1325	1	1	0
		1326	1	0	0
		1327	1	0	0
		1328	3	0	0
		1329	1	1	0
		1330	2	1	0
		1331	2	0	0
		1332	3	1	0
		1333	3	0	0
		1334	1	0	0
		1335	1	0	0
		1336	1	0	0
		1337	2	1	0
		1338	2	1	0
		1339	1	1	0
		1340	1	1	0
		1341	1	1	0
		1342	1	1	0
		1343	0	1	0
		1344	1	1	0
		1345	1	1	0
		1346	0	2	0
		1347	0	1	0
		1348	0	2	0
		1349	0	1	0
		1350	0	0	0
		1351	2	0	0
		1352	1	1	0
		1353	1	1	0
		1354	1	2	0
		1355	0	1	0
		1356	1	1	0
		1357	1	1	0
		1358	1	1	0
		1359	0	1	0
		1360	0	1	0
		1361	0	1	0
		1362	1	0	0
		1363	1	0	0
		1364	1	1	0
		1365	1	1	0
		1366	1	1	0
		1367	1	1	0
		1368	1	1	0
		1369	1	2	0
		1370	1	2	0
		1371	1	2	0
		1372	1	1	0
		1373	1	2	0
		1374	1	0	0
		1375	1	1	0
		1376	1	1	0
		1377	1	1	0
		1378	1	1	0
		1379	1	1	0
		1380	1	1	0
		1381	1	0	0
		1382	1	1	0
		1383	1	1	0
		1384	1	0	0
		1385	1	1	0
		1386	1	2	0
		1387	1	2	0
		1388	1	1	0
		1389	1	1	0
		1390	1	1	0
		1391	1	1	0
		1392	1	1	0
		1393	1	1	0
		1394	1	2	0
		1395	1	1	0
		1396	1	1	0
		1397	1	2	0
		1398	1	2	0
		1399	1	1	0
		1400	1	0	0
		1401	1	1	0
		1402	1	1	0
		1403	1	1	0
		1404	1	1	0
		1405	1	1	0
		1406	1	1	0
		1407	1	1	0
		1408	1	1	0
		1409	1	1	0
		1410	1	2	0
		1411	1	2	0
		1412	1	1	0
		1413	1	0	0
		1414	1	1	0
		1415	1	1	0
		1416	1	0	0
		1417	1	0	0
		1418	1	1	0
		1419	1	0	0
		1420	1	1	0
		1421	1	1	0
		1422	1	1	0
		1423	2	3	1
		1424	2	4	2
		1425	2	2	0
		1426	1	1	0
		1427	1	1	0
		1428	2	1	0
		1429	1	1	0
		1430	1	1	0
		1431	1	1	0
		1432	1	1	0
		1433	1	1	0
		1434	1	1	0
		1435	1	2	0
		1436	1	1	0
		1437	1	1	0
		1438	2	1	0
		1439	2	1	0
		1440	2	2	0
		1441	1	1	0
		1442	1	2	0
		1443	1	1	0
		1444	1	1	0
		1445	2	1	0
		1446	1	0	0
		1447	1	1	0
		1448	0	1	0
		1449	1	0	0
		1450	0	1	0
		1451	0	0	0
		1452	1	0	0
		1453	0	1	0
		1454	1	0	0
		1455	0	1	0
		1456	0	1	0
		1457	0	1	0
		1458	1	1	0
		1459	1	1	0
		1460	0	1	0
		1461	0	1	0
		1462	1	0	0
		1463	1	1	0
		1464	1	1	0
		1465	1	1	0
		1466	3	1	0
		1467	1	1	0
		1468	1	1	0
		1469	1	1	0
		1470	0	1	0
		1471	0	1	0
		1472	0	0	0
		1473	1	0	0
		1474	1	1	0
		1475	0	0	0
		1476	0	0	0
		1477	0	0	0
		1478	1	1	0
		1479	0	1	0
		1480	0	1	0
		1481	0	1	0
		1482	0	1	0
		1483	0	1	0
		1484	0	0	0
		1485	0	0	0
		1486	0	0	0
		1487	0	0	0
		1488	0	1	0
		1489	0	0	0
		1490	0	1	0
		1491	0	1	0
		1492	0	1	0
		1493	1	1	0
		1494	0	0	0
		1495	0	0	0
		1496	0	0	0
		1497	0	0	0
		1498	1	0	0
		1499	0	0	0
		1500	1	0	0
		1501	1	0	0
		1502	1	0	0
		1503	1	0	0
		1504	1	0	0
		1505	1	0	0
		1506	1	0	0
		1507	1	0	0
		1508	1	1	0
		1509	1	0	0
		1510	1	0	0
		1511	2	0	0
		1512	2	0	0
		1513	2	0	0
		1514	1	0	0
		1515	1	1	0
		1516	1	1	0
		1517	1	0	0
		1518	1	1	0
		1519	1	1	0
		1520	1	1	0
		1521	1	2	0
		1522	1	1	0
		1523	1	1	0
		1524	1	1	0
		1525	1	0	0
		1526	1	1	0
		1527	1	0	0
		1528	2	1	0
		1529	2	1	0
		1530	2	1	0
		1531	2	1	0
		1532	1	1	0
		1533	1	1	0
		1534	1	0	0
		1535	1	0	0
		1536	1	0	0
		1537	1	0	0
		1538	1	0	0
		1539	2	0	0
		1540	2	0	0
		1541	3	1	0
		1542	2	1	0
		1543	1	1	0
		1544	1	1	0
		1545	2	1	0
		1546	2	1	0
		1547	1	1	0
		1548	1	1	0
		1549	2	0	0
		1550	1	0	0
		1551	1	0	0
		1552	1	0	0
		1553	1	1	0
		1554	1	0	0
		1555	3	1	0
		1556	3	1	0
		1557	3	1	0
		1558	2	1	0
		1559	1	1	0
		1560	1	1	0
		1561	1	0	0
		1562	1	0	0
		1563	1	0	0
		1564	1	1	0
		1565	1	1	0
		1566	1	1	0
		1567	1	2	0
		1568	2	2	0
		1569	1	2	0
		1570	1	1	0
		1571	1	1	0
		1572	1	1	0
		1573	1	1	0
		1574	1	0	0
		1575	1	0	0
		1576	1	0	0
		1577	1	0	0
		1578	1	0	0
		1579	1	1	0
		1580	1	0	0
		1581	1	0	0
		1582	1	0	0
		1583	1	0	0
		1584	1	0	0
		1585	2	1	0
		1586	1	1	0
		1587	0	0	0
		1588	1	2	0
		1589	0	1	0
		1590	0	1	0
		1591	1	1	0
		1592	1	1	0
		1593	1	1	0
		1594	1	1	0
		1595	1	1	0
		1596	1	1	0
		1597	1	1	0
		1598	1	1	0
		1599	1	1	0
		1600	1	1	0
		1601	1	1	0
		1602	1	1	0
		1603	1	0	0
		1604	0	0	0
		1605	1	1	0
		1606	1	3	0
		1607	1	2	0
		1608	1	1	0
		1609	1	2	0
		1610	1	2	0
		1611	1	2	0
		1612	1	2	0
		1613	1	1	0
		1614	1	1	0
		1615	1	1	0
		1616	1	1	0
		1617	1	0	0
		1618	3	0	0
		1619	2	1	0
		1620	3	1	0
		1621	2	2	0
		1622	2	1	0
		1623	3	1	0
		1624	1	1	0
		1625	1	1	0
		1626	1	1	0
		1627	2	0	0
		1628	1	0	0
		1629	1	0	0
		1630	1	0	0
		1631	1	1	0
		1632	1	1	0
		1633	1	1	0
		1634	1	1	0
		1635	1	1	0
		1636	1	1	0
		1637	1	1	0
		1638	1	1	0
		1639	1	1	0
		1640	1	1	0
		1641	1	1	0
		1642	1	1	0
		1643	1	1	0
		1644	1	2	0
		1645	1	1	0
		1646	1	1	0
		1647	1	1	0
		1648	1	1	0
		1649	1	1	0
		1650	1	1	0
		1651	2	1	0
		1652	1	1	0
		1653	1	1	0
		1654	1	2	0
		1655	1	1	0
		1656	1	1	0
		1657	1	0	0
		1658	1	0	0
		1659	1	1	0
		1660	1	0	0
		1661	1	0	0
		1662	1	0	0
		1663	1	0	0
		1664	1	0	0
		1665	1	1	0
		1666	1	0	0
		1667	2	0	0
		1668	3	1	0
		1669	2	1	0
		1670	1	2	0
		1671	1	1	0
		1672	1	1	0
		1673	0	2	0
		1674	1	2	0
		1675	1	2	0
		1676	1	1	0
		1677	1	1	0
		1678	0	2	0
		1679	0	4	0
		1680	0	3	0
		1681	0	1	0
		1682	1	2	0
		1683	1	1	0
		1684	1	3	0
		1685	1	1	0
		1686	1	2	0
		1687	1	0	0
		1688	2	0	0
		1689	1	0	0
		1690	1	1	0
		1691	1	1	0
		1692	2	1	0
		1693	1	1	0
		1694	1	1	0
		1695	1	1	0
		1696	1	2	0
		1697	1	1	0
		1698	1	3	0
		1699	1	1	0
		1700	0	1	0
		1701	0	2	0
		1702	0	2	0
		1703	0	2	0
		1704	0	2	0
		1705	0	3	0
		1706	0	2	0
		1707	0	1	0
		1708	0	1	0
		1709	0	1	0
		1710	1	1	0
		1711	1	1	0
		1712	2	2	0
		1713	1	1	0
		1714	1	1	0
		1715	0	2	0
		1716	0	1	0
		1717	0	1	0
		1718	0	1	0
		1719	1	1	0
		1720	1	0	0
		1721	1	1	0
		1722	1	1	0
		1723	1	1	0
		1724	1	1	0
		1725	1	1	0
		1726	1	1	0
		1727	1	0	0
		1728	1	1	0
		1729	1	1	0
		1730	1	2	0
		1731	2	2	0
		1732	1	1	0
		1733	1	1	0
		1734	1	1	0
		1735	1	1	0
		1736	2	1	0
		1737	1	1	0
		1738	1	1	0
		1739	1	1	0
		1740	1	0	0
		1741	1	1	0
		1742	1	1	0
		1743	1	1	0
		1744	1	2	0
		1745	1	1	0
		1746	1	1	0
		1747	1	0	0
		1748	2	1	0
		1749	2	1	0
		1750	1	1	0
		1751	0	1	0
		1752	1	1	0
		1753	1	1	0
		1754	0	0	0
		1755	0	0	0
		1756	1	0	0
		1757	0	0	0
		1758	0	0	0
		1759	0	0	0
		1760	0	0	0
		1761	0	0	0
		1762	0	0	0
		1763	0	0	0
		1764	0	0	0
		1765	1	0	0
		1766	1	1	0
		1767	0	0	0
		1768	0	1	0
		1769	0	0	0
		1770	0	0	0
		1771	0	1	0
		1772	1	2	0
		1773	1	1	0
		1774	1	0	0
		1775	1	0	0
		1776	1	0	0
		1777	1	0	0
		1778	2	1	0
		1779	2	1	0
		1780	1	1	0
		1781	1	0	0
		1782	1	1	0
		1783	1	1	0
		1784	1	1	0
		1785	1	1	0
		1786	1	1	0
		1787	1	0	0
		1788	1	0	0
		1789	1	0	0
		1790	1	1	0
		1791	1	0	0
		1792	1	1	0
		1793	1	1	0
		1794	2	1	0
		1795	1	1	0
		1796	1	1	0
		1797	1	1	0
		1798	1	1	0
		1799	1	1	0
		1800	1	1	0
		1801	1	0	0
		1802	1	0	0
		1803	1	0	0
		1804	1	1	0
		1805	1	0	0
		1806	1	1	0
		1807	1	1	0
		1808	1	1	0
		1809	1	1	0
		1810	1	0	0
		1811	1	1	0
		1812	1	0	0
		1813	2	1	0
		1814	1	1	0
		1815	2	0	0
		1816	2	0	0
		1817	1	1	0
		1818	1	1	0
		1819	1	0	0
		1820	1	1	0
		1821	1	0	0
		1822	1	0	0
		1823	1	0	0
		1824	1	1	0
		1825	0	0	0
		1826	1	0	0
		1827	1	0	0
		1828	1	1	0
		1829	1	0	0
		1830	1	0	0
		1831	1	1	0
		1832	1	1	0
		1833	1	1	0
		1834	1	1	0
		1835	1	1	0
		1836	1	0	0
		1837	1	0	0
		1838	1	0	0
		1839	1	1	0
		1840	1	1	0
		1841	1	1	0
		1842	1	1	0
		1843	1	2	0
		1844	1	1	0
		1845	1	0	0
		1846	1	1	0
		1847	1	1	0
		1848	0	0	0
		1849	0	1	0
		1850	1	0	0
		1851	1	0	0
		1852	0	0	0
		1853	0	1	0
		1854	1	1	0
		1855	1	1	0
		1856	1	1	0
		1857	1	1	0
		1858	1	1	0
		1859	1	1	0
		1860	1	2	0
		1861	0	1	0
		1862	0	1	0
		1863	0	1	0
		1864	0	1	0
		1865	0	1	0
		1866	0	1	0
		1867	0	1	0
		1868	0	1	0
		1869	0	1	0
		1870	1	0	0
		1871	0	1	0
		1872	0	1	0
		1873	0	1	0
		1874	0	2	0
		1875	1	1	0
		1876	0	1	0
		1877	1	1	0
		1878	1	1	0
		1879	1	1	0
		1880	1	1	0
		1881	1	1	0
		1882	1	1	0
		1883	1	1	0
		1884	0	1	0
		1885	0	1	0
		1886	0	1	0
		1887	0	1	0
		1888	0	1	0
		1889	1	1	0
		1890	1	1	0
		1891	2	1	0
		1892	1	1	0
		1893	1	1	0
		1894	1	1	0
		1895	1	1	0
		1896	1	1	0
		1897	1	1	0
		1898	1	1	0
		1899	1	1	0
		1900	1	1	0
		1901	1	1	0
		1902	1	1	0
		1903	1	1	0
		1904	1	1	0
		1905	1	1	0
		1906	1	1	0
		1907	1	1	0
		1908	1	2	0
		1909	2	2	0
		1910	1	2	0
		1911	1	1	0
		1912	1	3	0
		1913	1	1	0
		1914	0	2	0
		1915	1	1	0
		1916	1	1	0
		1917	1	1	0
		1918	2	1	0
		1919	2	1	0
		1920	2	1	0
		1921	2	1	0
		1922	1	2	0
		1923	0	1	0
		1924	0	1	0
		1925	0	1	0
		1926	0	2	0
		1927	0	1	0
		1928	0	1	0
		1929	0	1	0
		1930	0	1	0
		1931	0	1	0
		1932	0	1	0
		1933	0	2	0
		1934	0	1	0
		1935	0	1	0
		1936	0	1	0
		1937	0	1	0
		1938	0	1	0
		1939	1	1	0
		1940	1	1	0
		1941	1	1	0
		1942	0	1	0
		1943	1	0	0
		1944	1	1	0
		1945	0	0	0
		1946	1	1	0
		1947	1	1	0
		1948	0	1	0
		1949	0	1	0
		1950	0	2	0
		1951	0	1	0
		1952	0	1	0
		1953	1	1	0
		1954	0	1	0
		1955	1	1	0
		1956	1	1	0
		1957	1	1	0
		1958	1	0	0
		1959	1	1	0
		1960	1	1	0
		1961	1	1	0
		1962	1	1	0
		1963	1	1	0
		1964	1	1	0
		1965	1	1	0
		1966	1	1	0
		1967	1	1	0
		1968	1	1	0
		1969	1	1	0
		1970	1	1	0
		1971	0	0	0
		1972	0	0	0
		1973	0	0	0
		1974	0	0	0
		1975	1	0	0
		1976	0	0	0
		1977	0	1	0
		1978	1	1	0
		1979	0	0	0
		1980	1	0	0
		1981	0	1	0
		1982	0	1	0
		1983	0	1	0
		1984	0	1	0
		1985	1	1	0
		1986	0	1	0
		1987	0	0	0
		1988	0	1	0
		1989	1	1	0
		1990	1	1	0
		1991	0	1	0
		1992	1	1	0
		1993	0	0	0
		1994	1	1	0
		1995	1	1	0
		1996	1	0	0
		1997	1	1	0
		1998	1	1	0
[truncated: 8,001 more rows]

## Sheet: Figure 4D
		X	Y1	Y2	Y3
		-25	4.75766e-05	1.668e-07	0.02139
		-24.8	-0.00216	-0.00819	0.02876
		-24.6	-0.00154	-0.01803	0.02888
		-24.4	-0.000114652	-0.01601	0.03707
		-24.2	0.000571194	0.00632	0.04732
		-24	0.00427	0.03993	0.06369
		-23.8	0.00226	0.02991	0.08168
		-23.6	-0.000877519	0.07514	0.0976
		-23.4	0.00125	0.04752	0.11925
		-23.2	0.00308	0.04515	0.11989
		-23	0.00557	0.00122	0.13884
		-22.8	0.00591	-0.00512	0.14814
		-22.6	0.00675	0.02211	0.1656
		-22.4	0.00542	0.01816	0.17939
		-22.2	0.00794	0.00142	0.20283
		-22	0.0112	-0.05118	0.22015
		-21.8	0.00962	-0.08322	0.27233
		-21.6	0.01131	-0.08224	0.31698
		-21.4	0.01525	-0.05506	0.38655
		-21.2	0.01286	-0.04289	0.43944
		-21	0.01256	-0.0264	0.46296
		-20.8	0.01513	-0.07107	0.49008
		-20.6	0.01606	-0.02198	0.50297
		-20.4	0.01676	0.08708	0.5847
		-20.2	0.01681	0.1342	0.74907
		-20	0.01735	0.24891	1.01394
		-19.8	0.01604	0.29322	1.34336
		-19.6	0.01651	0.22114	1.73266
		-19.4	0.01984	0.15532	2.1353
		-19.2	0.02513	0.12465	2.54847
		-19	0.03634	0.02837	3.02222
		-18.8	0.03534	0.03359	3.54688
		-18.6	0.02828	0.14333	4.19448
		-18.4	0.02384	0.23315	4.98279
		-18.2	0.02191	0.26902	5.84384
		-18	0.02061	0.32598	6.81406
		-17.8	0.03727	0.30669	7.79819
		-17.6	0.03813	0.28343	8.86043
		-17.4	0.06744	0.23104	10.0751
		-17.2	0.0562	0.18147	11.6138
		-17	0.04906	0.08867	13.3651
		-16.8	0.03788	0.16697	14.9041
		-16.6	0.02438	0.39464	16.1235
		-16.4	0.01195	0.83167	17.1084
		-16.2	-0.0145	1.39019	17.9697
		-16	-0.03079	2.03613	18.8456
		-15.8	-0.03845	2.62202	19.6967
		-15.6	-0.03877	2.86399	20.5446
		-15.4	-0.04552	2.68979	21.2255
		-15.2	-0.04841	2.22898	21.5319
		-15	-0.02749	1.63472	21.2716
		-14.8	-0.2017	1.21909	20.0898
		-14.6	-0.23412	0.90337	18.627
		-14.4	-0.25632	0.60611	17.1716
		-14.2	-0.2811	0.24403	15.7078
		-14	-0.3096	0.00899	14.3704
		-13.8	-0.33971	-0.19691	13.3355
		-13.6	-0.16063	-0.33148	12.5913
		-13.4	-0.27316	-0.39302	12.1926
		-13.2	-0.24623	-0.39857	12.0539
		-13	-0.16756	-0.35868	12.2269
		-12.8	-0.05576	-0.35251	12.4765
		-12.6	-0.03355	-0.30145	12.7887
		-12.4	0.0486	-0.25478	13.0761
		-12.2	0.14952	-0.20955	13.466
		-12	0.16366	-0.01825	13.8682
		-11.8	0.14996	0.12071	14.3546
		-11.6	0.10787	0.26727	14.9383
		-11.4	0.26188	0.57524	15.6851
		-11.2	0.28547	0.94891	16.6326
		-11	0.65514	1.34625	17.8015
		-10.8	0.90952	1.59238	19.0355
		-10.6	1.07524	1.64141	20.2653
		-10.4	1.12471	1.56765	21.3475
		-10.2	1.19143	1.77409	22.1525
		-10	1.35095	0.91744	22.6273
		-9.8	1.39836	0.58206	22.9837
		-9.6	1.44003	0.28607	23.4452
		-9.4	1.1351	0.11418	23.9283
		-9.2	1.14442	0.03695	24.0964
		-9	0.9502	0.0224	23.801
		-8.8	0.74215	0.11532	23.2992
		-8.6	0.52559	0.32797	22.4456
		-8.4	0.20796	0.68828	20.9037
		-8.2	0.21105	1.16244	19.3278
		-8	0.09289	1.66779	17.7371
		-7.8	-0.03116	1.88463	16.1425
		-7.6	-0.1599	1.67853	15.2057
		-7.4	-0.31334	1.38097	14.618
		-7.2	-0.40595	1.17371	14.3135
		-7	-0.39045	1.06345	14.2154
		-6.8	-0.34396	1.10363	14.2706
		-6.6	-0.33816	1.16724	14.3571
		-6.4	-0.33875	1.16709	14.4869
		-6.2	-0.31456	1.00934	14.7253
		-6	-0.33003	0.78519	15.1378
		-5.8	-0.37514	0.70717	15.6412
		-5.6	-0.38052	0.76512	16.3103
		-5.4	-0.4154	0.92096	17.146
		-5.2	-0.39282	1.10041	18.105
		-5	-0.36967	1.41839	19.2633
		-4.8	-0.23879	1.66856	20.5401
		-4.6	-0.0302	1.88187	21.6761
		-4.4	0.0298	2.12673	22.6468
		-4.2	0.40075	2.2953	23.3263
		-4	0.58237	2.42591	23.7267
		-3.8	0.75029	2.60139	24.0883
		-3.6	0.91972	2.74527	24.5023
		-3.4	1.06315	2.88363	25.1211
		-3.2	1.19715	2.82776	25.5663
		-3	1.14791	2.49813	25.9569
		-2.8	1.26651	1.87636	26.3561
		-2.6	1.24821	1.06443	26.7975
		-2.4	1.34845	0.28917	25.4139
		-2.2	2.00549	-0.32064	24.6884
		-2	1.88232	-0.65486	24.2076
		-1.8	1.92213	-0.72249	22.8103
		-1.6	1.90431	0.47134	21.7952
		-1.4	1.6904	0.75378	21.0587
		-1.2	1.3998	1.00398	20.7176
		-1	1.19959	1.1658	20.4441
		-0.8	0.85004	1.28611	20.4401
		-0.6	0.64214	1.41736	20.4254
		-0.4	0.25789	1.52929	20.5284
		-0.2	-0.08336	1.56917	20.6238
		0	-0.28639	1.58355	20.8493
		0.2	-0.05068	1.45884	21.3173
		0.4	0.36439	1.3923	21.9783
		0.6	0.65583	1.34773	22.7925
		0.8	0.96439	1.30679	23.8269
		1	1.09986	1.29244	24.9668
		1.2	1.39775	1.24662	26.0505
		1.4	1.51102	1.29641	27.1112
		1.6	1.72638	1.3839	28.0998
		1.8	1.74092	1.4998	28.8019
		2	1.55775	1.69184	29.1907
		2.2	1.54778	1.96469	29.5296
		2.4	1.43684	2.13825	29.9311
		2.6	1.5235	2.23061	30.3113
		2.8	1.48383	2.19283	30.3792
		3	1.61261	2.11225	30.1194
		3.2	1.58928	1.91523	29.6664
		3.4	0.7955	1.72736	28.9962
		3.6	0.4968	1.50637	27.4171
		3.8	0.21733	1.24295	26.0307
		4	0.03534	1.0822	24.5776
		4.2	-0.04334	0.90893	23.3315
		4.4	-0.0611	0.79863	22.4272
		4.6	-0.04281	0.71041	21.7049
		4.8	0.11008	0.6462	21.3041
		5	0.18783	0.54251	21.1177
		5.2	-0.01638	0.45279	21.1425
		5.4	-0.32944	0.35823	21.2011
		5.6	-0.49693	0.28761	21.236
		5.8	-0.45746	0.24345	21.2958
		6	-0.23909	0.22339	21.562
		6.2	-0.07382	0.15552	21.9933
		6.4	0.21819	0.08922	22.7118
		6.6	0.26988	0.06662	23.6125
		6.8	0.20472	0	24.7712
		7	0.0427	-0.21063	25.9381
		7.2	0.01995	-0.00298	26.9071
		7.4	-0.29857	0.31971	27.8867
		7.6	-0.17364	0.58122	28.6671
		7.8	-0.08473	0.86782	29.5013
		8	-0.01503	1.1225	30.1049
		8.2	0.0991	1.44454	30.3522
		8.4	0.35264	1.70298	30.6711
		8.6	0.60008	1.98096	31.2382
		8.8	1.05186	2.15905	31.3734
		9	1.36844	2.32637	31.1928
		9.2	1.51453	2.45119	30.8242
		9.4	1.45894	2.47887	30.2086
		9.6	1.40153	2.49011	28.8285
		9.8	1.42517	2.41154	27.1714
		10	1.47659	2.26825	25.4602
		10.2	1.45504	2.12102	23.9103
		10.4	1.41729	2.01907	22.8825
		10.6	1.36718	1.79681	22.1185
		10.8	1.25376	1.56002	21.6606
		11	1.12603	1.44164	21.36
		11.2	0.97504	1.40742	21.2001
		11.4	0.90603	1.31461	21.0927
		11.6	0.93932	1.13169	21.006
		11.8	0.99494	0.92908	20.9799
		12	0.99633	0.67988	21.0398
		12.2	0.9438	0.45818	21.2366
		12.4	0.7788	0.18184	21.6153
		12.6	0.5824	-0.00182	22.2306
		12.8	0.48256	-0.09735	23.0492
		13	0.60083	-0.13957	24.0395
		13.2	0.67448	-0.1324	25.0628
		13.4	0.49508	-0.07673	26.083
		13.6	0.18231	-0.00423	26.9478
		13.8	-0.12684	0.09051	27.602
		14	-0.30465	0.35692	28.0617
		14.2	-0.36361	0.66811	27.3603
		14.4	-0.3654	0.97103	26.5773
		14.6	-0.23348	1.2582	25.6773
		14.8	-0.21269	1.51115	24.4773
		15	-0.1957	1.76176	22.9773
		15.2	-0.11846	2.00134	21.2175
		15.4	-0.0052	2.19512	19.3185
		15.6	0.1218	2.35438	17.0253
		15.8	0.1409	2.50675	15.1314
		16	0.15558	2.67844	13.3311
		16.2	0.16274	2.63958	11.503
		16.4	0.19214	3.20277	9.74116
		16.6	0.21305	3.07269	8.23047
		16.8	0.2275	3.04147	6.9352
		17	0.20724	2.70641	5.89487
		17.2	0.16752	2.06046	4.99507
		17.4	0.12767	1.38522	4.20695
		17.6	0.08702	0.86735	3.49359
		17.8	0.05842	0.64141	2.84279
		18	0.03869	0.56481	2.36378
		18.2	0.0431	0.62918	1.91452
		18.4	0.03245	0.70468	1.47436
		18.6	0.09665	0.64705	1.11301
		18.8	0.07307	0.51704	0.92286
		19	0.06329	0.39879	0.74991
		19.2	0.06198	0.31491	0.71119
		19.4	0.04835	0.25821	0.70643
		19.6	0.01814	0.21121	0.69835
		19.8	0.02311	0.18995	0.68222
		20	0.01844	0.17086	0.66873
		20.2	0.01736	0.14454	0.57542
		20.4	0.01514	0.08264	0.45011
		20.6	0.01365	0.04297	0.32078
		20.8	0.015	-0.00448	0.22392
		21	0.01054	-0.02725	0.18684
		21.2	0.00885	0.00849	0.1172
		21.4	0.00529	0.00299	0.13415
		21.6	-0.000693966	0.03168	0.15535
		21.8	0.00202	0.07051	0.18983
		22	0.00199	0.10207	0.26388
		22.2	0.00398	0.08734	0.30559
		22.4	0.00419	0.09808	0.31569
		22.6	0.00733	0.10588	0.27168
		22.8	0.00549	0.10736	0.2453
		23	0.00138	0.08952	0.23449
		23.2	0.000796241	0.06421	0.14785
		23.4	-0.00325	0.08224	0.12683
		23.6	-0.0018	0.01606	0.1225
		23.8	-0.00452	-0.000390444	0.08735
		24	-0.00725	-0.05066	0.04785
		24.2	-0.000386976	-0.0349	0.04145
		24.4	0.00151	-0.01385	0.02481
		24.6	0.0016	-0.01341	0
		24.8	0.00382	-0.01004	0.04562
		25	0.00129	0.00161	0.05561

## Sheet: Figure 5C
		X	BG4 Foci (Mean)	Percentage
		Control	13.52	0.195
		TBP1	18.436	0.267
		TBP2	37.095	0.537

## Sheet: Figure 5D
			MYC	MYC	MYC	BCL2	BCL2	BCL2	KIT	KIT	KIT
		Control	1	0.56	0.19	1	0.97	0.81	1	0.94	0.36
		4 µM	0.99	0.6	0.14	0.99	0.98	0.79	0.99	0.95	0.44
		8 µM	0.99	0.52	0.1	0.99	0.97	0.83	0.99	0.92	0.4

[truncated: 16 more sheets: Figure 5E, Figure 5A (i), Figure 5A (ii), Figure 6A, Figure 6B, Figure 6C, Figure 6D, Figure 7B, Figure 7C, Supplementary Figure S1.1C, Supplementary Figure S1.1F, Supplementary Figure S1.2D, Supplementary Figure S6, Supplementary Figure S10, Supplementary Figure S11, Supplementary Figure S14]
